# Supplementary material for: MBNL1 Promotes Intestinal Fibrosis via RAS-MAPK Pathway-Mediated Fibroblast Activation and Proliferation
Source: Biomedicines. 2026 May 27;14(6):1207. doi: 10.3390/biomedicines14061207 (PMC13297613; doi:10.3390/biomedicines14061207)
Supplement: Supplementary file 1 [file biomedicines-14-01207-s001.zip]

Archive with 1 entries (1 files):
- biomedicines-4281871-supplementary.pdf
